# Supplementary material for: Improved glucose tolerance with DPPIV inhibition requires β‐cell SENP1 amplification of glucose‐stimulated insulin secretion
Source: Physiol Rep. 2020 Apr 27;8(8):e14420. doi: 10.14814/phy2.14420 (PMC7185381; doi:10.14814/phy2.14420)
Supplement: Supplementary file 1 — Table S1. [file PHY2-8-e14420-s001.xlsx]

## Sheet: ADIIsletCoreHumanIsl-PATTemp_DA
Supplementary Table 1. Extended Donor, Exocytosis, and Insulin Secretion Data (note: exocytosis and secretion data are averages of replicates, which were subject to unbiased ROUT outlier removal as a group - Q=0.01% - prior to averaging)
Donor/Isolation Info															Exocytosis				Vehicle							10 nM Ex4							Fold change: Ex4 versus vehicle
																			Content (pg/ml)	Secretion (pg/ml)		Secretion (% content)		Stimulation Index		Content (pg/ml)	Secretion (pg/ml)		Secretion (% content)		Stimulation Index
DonorID	Age (years):	Sex (Male=1; Female=2):	Donation type (NDD=1; DCD=2)	Body mass index (BMI):	Glycated hemoglobin (HbA1c):	Blood glucose in hospital (mmol/L):	Type 2 Diabetes (yes=1; no=2)	Years since diag2sis (if k2wn):	T2D medications (1=diet; 2=oral; 3=insulin; 4=unknown)	Cold ischemia time (h):	Warm ischemia time, if any (min):	Purity (%):	Culture Time (days)		1 mM Glucose	10 mM Glucose	Fold Change			1 mM Glucose	10 mM Glucose	1 mM Glucose	10 mM Glucose				1 mM Glucose	10 mM Glucose	1 mM Glucose	10 mM Glucose			content	1 mM Glucose	10 mM Glucose	Stimulation Index
R187	21	1	1	20.4735		9.1	2		0			80	2		20.6114	6.676	0.323898		1.56637e+06	5273.5	41745	0.445415	3.20978	9.11396		1.51915e+06	6668	42047	0.543577	3.39983	6.49397		0.969851	1.22039	1.05921	0.71253
R188	70	1	1	27.6817		10	2			15.1		30	5		12.2567	21.1133	1.7226		1.54852e+06	4285	12889.7	0.35689	0.906805	2.90837		1078505	3503	14204.7	0.280664	1.26236	5.10421		0.696475	0.786416	1.3921	1.75501
R189	50	1	1	28.1884	5.4	11.2	2			17.5		95	4		16.7867	26.7329	1.59251		1.21245e+06	2700.33	5552.33	0.245835	0.469088	3.45106		1.12799e+06	1251.33	8042	0.111426	0.714511	6.49393		0.930336	0.453255	1.52319	1.88172
R190	66	2	1	33.0946	6.2	6.1	2			20		95	1						1.41285e+06	3005.33	5326.67	0.200031	0.385431	1.97294		1.13563e+06	2851	5497.67	0.251337	0.497547	2.75531		0.803786	1.25649	1.29089	1.39655
R191	54	1	1	30.6228	6.6	21.1	1	10	1	14		40	2		15.3275	16.3909	1.06938		1899698	1663	4895.67	0.0978239	0.27915	3.25351		1.46251e+06	2260.5	5264.33	0.150431	0.362647	2.47609		0.769863	1.53778	1.29911	0.761052
R192	63	1	1	26.8745		15.4	1	15	2	13.25		30	2		15.7976	18.844	1.19284		472452	861.333	1301.67	0.179396	0.273676	1.62938		751839	622	1364	0.0976318	0.197256	2.27763		1.59135	0.544225	0.720764	1.39785
R193	69	1	1	39.4807	6.2	10.1	2			11.5		75	5		18.7751	37.003	1.97086		1.28285e+06	6558.33	12924.3	0.546812	1.09986	1.98465		1.06913e+06	6427	14783.7	0.460208	1.4049	2.12004		0.833403	0.841621	1.27735	1.06822
R194	54	1	1	32.3265	5.7	20.7	2			22		80	2		7.82198	14.8523	1.8988		593123	3875	13593	0.486376	2.30947	4.17826		623281	2585	10006.7	0.413266	1.58432	4.2108		1.05085	0.849684	0.686008	1.00779
R195	54	1	2	35.0032	5.5	7.7	2			17	31	85	1		6.80122	14.1886	2.08618		760175	4111.67	24130	0.374136	2.29838	6.73144		693176	1230.5	16618.3	0.173541	2.40231	13.2159		0.911863	0.463844	1.04522	1.96332
R196	65	1	1	29.7406	5.4	9.8	2					85	4		6.51168	18.2775	2.80689		754640	2431.67	8863.67	0.334423	1.17851	4.05089		690810	1251.33	6075	0.180997	0.878447	4.85345		0.915417	0.541222	0.74539	1.19812
R198	47	2	2	29.668	5.4		1	10	1	12.5	32	50	4		9.2464	11.381	1.23086		2891897	2353.67	11160.3	0.0796281	0.392663	4.95124		2677626	2527.5	19346	0.099443	0.730823	8.61517		0.925906	1.24884	1.86119	1.74
R199	56	1	1	18.3199	5.3	6.1	2			21		95	3		4.30337	20.7224	4.8154		3.1158e+06	7859	20753.7	0.264354	0.696757	2.2942		2.22183e+06	4107.5	29317.3	0.260575	1.37596	7.30132		0.713085	0.985705	1.9748	3.18252
R200	65	1	1	27.1314	5.1	5.4	2			17.5		95	2		5.98344	16.4639	2.75157		824394	1284.67	7732	0.16599	0.992054	6.04828		768588	1312	12280	0.192992	1.71053	10.933		0.932307	1.16267	1.72423	1.80761
R201	69	1	1	32.2368	6.7	9.7	1		4	18.75		90	2		8.96468	12.0519	1.34438		707691	1253.67	5694.33	0.209874	0.864494	6.12047		624710	609.5	5509.33	0.0819703	0.970096	9.14898		0.882744	0.39057	1.12216	1.49482
R202	68	2	1	25.1808	5.7	6.2	2			16.5		90	2						1.54276e+06	923	3374.67	0.0563551	0.224715	3.96847		994224	998	7062	0.106675	0.761145	7.08042		0.644443	1.8929	3.38716	1.78417
R203	50	1	1	44.3728	5.7	6.8	2			16		90	3		5.82341	35.5825	6.11025		1941094	5023.5	13939.3	0.338089	0.719625	2.18565		2.18178e+06	7199	23735.7	0.428342	1.08279	2.67509		1.12399	1.26695	1.50465	1.22393
R204	62	1	1	23.7654	5.6		2			16.5		90	2		4.45372	16.3125	3.66267		1.55137e+06	3970.5	13310.7	0.254485	0.859793	2.67817		1.06995e+06	2091	18720	0.171364	1.91532	1.46716		0.689685	0.673376	2.22765	0.547822
R205	53	1	2	29.5619	5.9	9.3	2			19	7	90	2		10.7168	23.3324	2.17719		1.61835e+06	2581.67	20528.7	0.15944	1.26879	8.17439		1634886	2452.33	24067.3	0.147987	1.48378	10.3573		1.01022	0.928167	1.16944	1.26704
R206	54	1	1	36.075	7	14	1	4	1	27.1		1	2						141768	518.333	1148.67	0.359066	0.831737	2.63982		152901	873.333	2563	0.348415	1.72106	3.3857		1.07853	0.970337	2.06923	1.28255
R207	50	2	1	22.2041		7.8	2			16.6		90	2			8.925			1.99321e+06	485.333	4426.67	0.0321779	0.252681	9.37494		1.64039e+06	877.667	6802.67	0.0518162	0.41288	9.50297		0.822988	1.6103	1.634	1.01366
R208	27	1	1	29.0123	5.5	18.9	2			10		40	4		7.9875	7.4175	0.928638		1.60807e+06	3488	18369	0.457804	1.40876	1.8678		1.37441e+06	3658.33	14747.7	0.27733	1.12747	3.99168		0.854697	0.605783	0.800329	2.1371
R210	46	1	1	24.4857	5.3	11	2			16		40	2		5.88172	31.6069	5.37376		1.45387e+06	1575	10792	0.108907	0.737384	6.79224		1.10883e+06	2700.67	13351	0.240504	1.24751	5.25264		0.762676	2.20834	1.6918	0.77333
R213	57	1	2	23.1405	6.7	9.9	1	22	1	16	23	50	3		10.7224	28.5614	2.66372		1030107	3991.33	4341.67	0.277751	0.421903	1.23924		861527	3616.33	5412	0.454606	0.660491	1.60295		0.836347	1.63674	1.5655	1.29349
R215	51	1	1	29.3848	6	6.3	2			16.6		70	5		2.72017	18.4383	6.77839		1.416e+06	2001	11518.7	0.143579	0.843064	5.79023		1615238	1586.67	11401.7	0.0982035	0.712268	7.58511		1.1407	0.683968	0.844856	1.30998
R216	38	1	1	42.5926	5.6		2			12		90	5		5.00732	10.1342	2.02389		2.1027e+06	1730.33	17891.3	0.0902762	0.88073	10.1069		2.20554e+06	2498.67	33539	0.113382	1.54916	13.7986		1.04891	1.25595	1.75895	1.36526
R217	71	2	1	35.535	6.3	6.7	2			35		80	2		6.06835	5.85565	0.964949		1.49011e+06	2719.67	16919.3	0.177187	1.10214	6.19265		1129379	3325	17376.3	0.414664	1.74857	4.79723		0.757917	2.34026	1.58652	0.774665
R218	73	2	1	28.3594	5.9	7	2			17		80	4		3.41032	15.4072	4.51782		2739270	2904.67	11250.7	0.084266	0.340087	3.98434		2.90043e+06	7454	26112.3	0.200943	0.804322	4.05084		1.05883	2.38462	2.36505	1.01669
R219	53	1	1	26.0308			2			11.5		40	2		3.39792	15.4605	4.55		843565	961.667	8893	0.115556	1.10379	9.52061		445664	1537.33	12126	0.358292	2.85776	8.06491		0.528311	3.10059	2.58903	0.8471
R220	60	1	2	34.1903	6.2	8.3	2			14.5	10	5	2						18634.7	181	526	0.446302	2.47372	5.93704		30794.7	336	728.333	0.408564	2.21062	2.61297		1.65255	0.915444	0.893644	0.440114
R221	44	1	1	30.4832	5.3	9.9	2			6.25		75	7		12.6754	15.4763	1.22097		584412	3319.68	12554.6	0.450738	2.15829	4.29125		666456	4778.15	23253.6	0.354447	3.51562	5.55429		1.14039	0.786369	1.62889	1.29433
R222	62	1	1	25.9516	10	6.4	1	5	2	11.5		25	4		17.0442	41.98	2.46301		739425	1105.73	5623.35	0.163493	0.728825	5.33025		680733	1202.83	3074.07	0.229821	0.483897	3.3883		0.920624	1.4057	0.663941	0.635674
R223	54	1	1	27.0062	5.8	8.9	2			14		90	4		12.5625	41.5133	3.30455		911897	3464.98	23545.9	0.302299	2.68093	7.22143		1017014	3088.01	28881.4	0.314653	2.81834	9.55573		1.11527	1.04086	1.05126	1.32325
R224	30	1	1	33.3333			2			13.3		90	3		19.801	14.6704	0.740892		1.72103e+06	4311.79	38428.9	0.457352	2.92714	6.85877		2.77467e+06	6811.38		0.339094	2.66102	8.64585		1.61221	0.741428	0.909084	1.26056
R225	69	1	1	22.7903	6.5	6.6	1		4	26		90	4		5.90391	23.9568	4.05779		1.08828e+06	6586.6	24731.8	0.48263	2.31409	5.07133		780923	3018.42	11889.3	0.380964	1.48206	4.37155		0.717579	0.78935	0.640449	0.862013
R226	30	2	1	32.2934	4.9		2			18.6		95	1		6.49451	46.7155	7.19307		1.14659e+06	3598.86	14456.9	0.311367	1.24442	4.57455		1.07901e+06	3204.64	20389.9	0.316098	2.07782	6.45643		0.941056	1.01519	1.66971	1.41138
R227	32	1	2	19.9033	4.9	6.6	2			18		95	1		9.12473	23.0747	2.52881		1.3217e+06	7317.86	38152.7	0.597829	3.15405	5.06176		1.23421e+06	5041.75		0.505655		11.3801		0.9338	0.845819	0	2.24824
R228	45	2	1	29.6158	4.5	6.9	2			15		70	2		18.4597	44.4795	2.40955		869768	1742.53	11983.4	0.186445	1.53959	16.5067		901467	1840.46	10225.2	0.190958	1.16479	8.12024		1.03645	1.02421	0.756559	0.491937
R229	22	2	1	23.0078	5.3	11.3	2			2		95	4		5.01362	17.0177	3.3943		2.00028e+06	1814.07	14032.2	0.0895798	0.673433	6.57648		1.4646e+06	1305.85	14679.5	0.0875291	0.911997	16.3408		0.732195	0.977108	1.35425	2.48473
R230	58	1	1	29.4118	6.2	15	2			24		80	2		8.15759	20.0787	2.46135		848493	2593.47	11668.1	0.319406	1.60486	4.90444		977715	2437.68	14384.1	0.263043	0.561049	2.47475		1.1523	0.82354	0.349594	0.504593
R232	66	2	1	18.4802	6.1	6.9	2			13.8		90	1		16.81	8.84291	0.52605		921655	6306.29	17091.9	0.614315	1.85461	2.2785		1.27258e+06	3538.39	21838.5	0.2146	1.76061	4.04713		1.38076	0.349332	0.949314	1.77622
R233	76	2	1	19.2744	6	11	2			10.5		95	6		6.324	13.108	2.07274		979030	570.538	3674.15	0.0596027	0.393994	5.68143		979086	1153.96	4677.1	0.1182	0.455165	4.7246		1.00006	1.98314	1.15526	0.831587
R234	50	2	1	31.7287	5.7	10.8	2			16.3		90	2		2.56109	10.0474	3.92309		652056	562.184	6260.56	0.0862041	0.950105	11.7141		882997	704.56	9888.68	0.0787859	1.12117	16.0652		1.35417	0.913946	1.18004	1.37144
R235	53	2	1	24.4646	5.7	10.2	2			15		90	3		14.688	18.72	1.27451		1.30465e+06	1404.14	4488.34	0.131382	0.380515	4.05696		1.01232e+06	1514.36	5292.08	0.166726	0.61578	3.54127		0.775935	1.26902	1.61828	0.872888
R236	51	1	2	35.2653	8.6	13.5	1		4	23		0	3						4210.27	45.001	98.3467	0.248281	1.40706	7.46552		5707.47	59.373	46.7033	0.282684	2.35549	10.722		1.35561	1.13856	1.67405	1.4362
R237	61	1	1	19.6763	5.9	7.8	2			22.5		95	2		5.05667	17.5833	3.47726		2.16307e+06	2057.44	15884.2	0.0968069	0.727453	8.65904		2.12211e+06	1058.63	16002.9	0.0647782	1.05189	14.7821		0.981063	0.669148	1.44599	1.70713
R238	52	1	1	26.0524	5.7	6.6	2			22.5		90	2			14.3417			2.44688e+06	1259.06	22703.6	0.0521703	1.02048	18.4606		2.36748e+06	3968.58	15209.6	0.180092	0.628762	4.51515		0.967551	3.45201	0.616145	0.244584
R239	24	2	1	22.0386	5.5		2			11.5		90	1		-0.835	30.0329	35.9675		1.56508e+06	1288.79	18798.5	0.0797977	1.15722	14.8583		1.65321e+06	1543.35	24909.4	0.100209	1.51411	18.3454		1.05631	1.25578	1.3084	1.23469
R240	55	2	1	30.914	6.9	6.3	1	2	1	13		50	1		8.92625	31.9083	3.57466		1.01031e+06	1263.14	4635.17	0.116697	0.459204	4.81114		873613	863.709	2769.89	0.0960441	0.309838	3.83065		0.864697	0.823019	0.674728	0.796205
R241	65	1	1	21.83	9.9	13	1	25	3	19		0	2						2284	2.37667	11.8533	0.207053	0.731584	3.43325		1878.4	4.87767	68.3467	0.269678	0.912864	4.03895		0.822417	1.30246	1.24779	1.17642
R242	46	1	2	20.1092	5.9	6.7	1		4	13	1.5	90	5						888177	1055.28	2666.23	0.11954	0.283065	2.5882		707287	1085.57	5888.97	0.15371	0.830495	5.75653		0.796336	1.28585	2.93393	2.22415
R243	39	1	2	27.143	5.8	5.4	2			9	12	50	3			4.48333			2.24592e+06	5943.65		0.325172	2.31687	7.35531		1.86388e+06	5153.14	49731.5	0.259319	2.60106	10.0606		0.829894	0.797483	1.12266	1.36779
R244	48	2	1	30.45	7.5	17.1	1	3	2	11.5		70	1			58.2375			872804	874.768	3392.44	0.104166	0.413588	4.04174		887487	496.779	1550.17	0.0609741	0.20624	4.18416		1.01682	0.585354	0.498661	1.03524
R245	63	1	1	22.3403	5.6		2			10.5		90	2						2.27164e+06	3829	9090.37	0.178155	0.38629	2.79965		1.76109e+06	3803.42	14061.3	0.216596	0.801787	3.82678		0.77525	1.21577	2.07561	1.36688
R246	65	2	1	39.1675	5.8	10	2			18.75		75	4						1377476	2587.87	20260.5	0.254109	1.74548	9.66299		1.97691e+06	2884.77	29420.1	0.149118	1.61921	11.3751		1.43517	0.586825	0.927656	1.17718
R247	72	1	1	23.8933		6.9	2			16		90	3						3.79502e+06	6552.1		0.176201	1.84349	10.607		3.36914e+06	5888.9		0.222745	1.75752	8.12333		0.88778	1.26415	0.953367	0.765844
R248	29	1	1	23.6713	6.1	7.8	2			7.25		40	5			12.3167			798862	4225.06	18818.7	0.452211	2.50663	4.86876		686472	4416.22	17452.6	0.586405	2.55394	3.97437		0.859312	1.29675	1.01888	0.816298
R249	62	2	2	22.151		5.6	2			19	15	40	4						1.82604e+06	1015.89	8995.97	0.054819	0.512369	9.20393		1.57913e+06	2757.72	17832.8	0.204688	1.20775	7.06988		0.864787	3.73388	2.3572	0.768137
R250	58	1	1	33.0247	6.2	8.5	2			15		50	2						795666	596.75	8688.39	0.0920146	1.1591	8.83478		1.20201e+06	1004.49	6892.68	0.122054	0.783956	6.75051		1.5107	1.32646	0.67635	0.764084
R251	49	1	1	21.3	5		2					80	2						1.25515e+06	2364.79	10514	0.195486	1.00479	6.728		925889	1083.06	1089.07	0.117007	0.115803	1.01788		0.737671	0.598544	0.115251	0.15129
R252	26	2	1	25.4028	5	16	2			11		85	2			6.28909			1.45869e+06	1212.49	26530.5	0.0856737	1.34172	24.2893		1.23676e+06	1011.27	30255.8	0.0848438	3.07882	38.0424		0.847857	0.990314	2.29468	1.56622
R253	57	1	1	25.5965	5	6.1	2			14.3		90	4			6.86			1.03792e+06	202.816	10816.3	0.0194555	1.01982	52.657		1.28654e+06	744.85	9894.01	0.0620442	0.747976	18.9569		1.23954	3.18904	0.733438	0.360008
R254	62	1	1	20.1995	6.3	11.8	2			11.5		80	2						1.16057e+06	2612.44	14880.1	0.269863	1.31747	6.15772		766777	3527.38	10443.5	0.433764	1.30265	3.08796		0.66069	1.60735	0.98875	0.501477
R255	18	1	2	25.8394	6.4	18.1	2			18.5	15	90	3		7.05	7.78333	1.10402		437068	334.639	3666.23	0.0765231	0.89598	12.8331		550401	316.095	9889.09	0.0568716	1.76251	30.8548		1.2593	0.743196	1.96714	2.40432
R256	23	1	1	32.526	5.4	7.3	2			12.6		40	5			15.0143			2.16671e+06	3530.73	25180.1	0.18416	1.35435	7.78522		2.0516e+06	5056.45	31663	0.244241	1.54659	7.916		0.946873	1.32624	1.14195	1.0168
R259	45	2	1	33.125	6.4	12.6	1	4	2	12		70	2			8.99			699691	1110.75	6335.01	0.152356	0.91376	6.91169		846949	661.272	6360.82	0.0810765	0.758624	9.46544		1.21046	0.532152	0.830223	1.36948
R260	73	2	1	26.8517	6.2	9.5	2			11.5		80	2			19.703			2.57318e+06	6494.7	22308.5	0.379436	0.929949	2.50718		1.90731e+06		36260.1		2.06455	1.8098		0.741227		2.22006	0.721845
R262	54	2	1	22.4059	5.6		1		2	3		75	5			1.6			1.30014e+06	211.609	2538.71	0.0174471	0.237887	14.5367		2.16871e+06	358.951	8440.7	0.0193531	0.413742	16.3597		1.66806	1.10925	1.73924	1.12541
R263	71	1	1	38.2716	7.6	19.5	1	9	2	20		75	2			8.214			1.70033e+06	1693.14	6660.55	0.101148	0.413084	4.19586		1.31883e+06	1551.46	9835.16	0.111192	0.843869	9.03893		0.775632	1.0993	2.04285	2.15425
R264	44	1	1	33.771	5.7	7.2	2			11		90	3			17.2214			1.31048e+06	1145.06	19485.7	0.107981	1.15535	20.2044		971181	1078.45	17259.6	0.106039	1.7957	11.6393		0.741088	0.982012	1.55425	0.576076
R265	64	1	2	37.6738	6.6	6.9	1		4	25	6	90	1			3.5925			992759	1676.95	32351.2	0.243708	3.08174	22.3086		1.07727e+06	1823.7	33441.3	0.168397	3.11066	18.4533		1.08513	0.690978	1.00939	0.827184
R266	74	2	1	29.2101	6	8.6	2			14.5		90	5		7.05	19.5429	2.77204		1470941	1617.33	8210.33	0.203075	0.923084	3.96618		2.90043e+06	429	14669.3	0.0140707	0.487876	34.5471		1.97182	0.0692881	0.528529	8.71042
R267	67	2	1	23.7332	6.3	10.2	2			14.5		90	5		3.575	23.0743	6.45435		2.55267e+06	574	5000	0.022337	0.202273	4.79459		1465338	718.333	3042.33	0.0527892	0.14818	10.0676		0.574041	2.36331	0.732573	2.09979
R268	48	2	1	29.2359	5.4	6.5	2			12		90	2						652178	4886				8.26183		94218	1616	17579.7			10.9991		0.144467			1.33131
R269	14	1	2	21.5139		6.4	2			16		50	3						1.08493e+06	1364.67	19042.7	0.124596	1.74146	14.6405		1187661	1564.33	19042.7	0.139778	1.65917	13.6694		1.09469	1.12184	0.952746	0.93367
R270	35	2	1	25.4779	5.3	9.3	2			12.6		75	4		6.53333	16.2667	2.4898		2.03332e+06	1292	19363.7	0.0633012	0.95699	16.1636		1216091	950.667	26046.3	0.0800058	2.14125	30.3759		0.59808	1.26389	2.23748	1.87928
R271	60	2	1	25.9862	5.5	13.6	2			13.5		95	5		4.35667	23.7	5.43994		3012495	1091.33	8306	0.0285722	0.212177	7.82019		3150008	1608	7615.67	0.0396523	0.183917	4.67833		1.04565	1.38779	0.86681	0.598237
R272	56	1	1	26.8519	5.6	7.4	2			13.5		75	2			21.46			1.39032e+06	1529	3282.33	0.10512	0.236813	2.97287		1.39847e+06	1936	4493	0.137557	0.325923	2.53454		1.00586	1.30857	1.37629	0.852558
R273	53	1	1	31.5617		11.1	2			16.5		75	3		29.2998				1.74618e+06	1922.33	6347.33	0.122638	0.403673	3.32335		1.17031e+06	3664	8123	0.317356	0.689706	1.65756		0.670208	2.58775	1.70857	0.498763
R274	42	1	2	25.2493		8.3	2			20	54	75	3		16.7369	14.4492	0.863314		2340654	1753.33	7033.33	0.0792552	0.290444	4.00595		2055405	2428	8762	0.121547	1.36128	3.2882		0.878133	1.53362	4.6869	0.820829
R275	46	1	2	28.6801	4.5	6.1	2			13	28	75	2		12.1459	20.7522	1.70857		1.7778e+06	4104.5	11717.3	0.19497	0.701944	3.08091		1.07905e+06	3989.67	11172.3	0.392663	1.07401	3.38134		0.606955	2.01396	1.53005	1.09751
R276	54	2	1	24.3865	7.2	9.2	1	10	3	21		75	2		8.1555	7.95776	0.975754		958089	481	1412.67	0.0503967	0.157856	3.16748		1067930	1094.33	1580.33	0.0971526	0.145124	1.58811		1.11465	1.92776	0.919344	0.501379
R277	47	1	1	33.7925	5.6	12.2	2			17.6		75	2			19.1423			727831	1280	14067	0.177266	1.94481	14.5355		813760	1223.33	21392.7	0.149588	2.64359	18.3541		1.11806	0.843863	1.35931	1.26271
R278	57	1	1	27.648	5.7	6.1	2			13		75	2		4.78575	39.4	8.23278		1.87238e+06	1152.33	17460.3	0.0615599	0.934049	15.5225		1.22077e+06	1396.33	21114.3	0.114392	1.75032	28.1079		0.65199	1.85822	1.87391	1.81078
R279	31	1	1	22.5878	5	13.2	2			11.5		75	2		5.46553	24.9643	4.56758		2.40582e+06	1966.5	34345	0.199331	1.74036	17.4318		1.95708e+06	2488.5	41043.5	0.229337	2.55651	10.7425		0.813475	1.15053	1.46895	0.61626
R280	17	2	1	26.5285	5.2	9.1	2			10		50	3						424821	457.333	5605.33	0.115683	1.41815	12.4891		524080	954.333	8694.33	0.17988	1.63857	9.07303		1.23365	1.55494	1.15543	0.726475
R281	30	2	1	25.0995			2			15.5		50	2		12.8917	20.7907	1.61272		1.48478e+06	1021.33	6767	0.069892	0.493953	6.99259		1.35044e+06	971.333	8407	0.0720767	0.653743	9.00977		0.909522	1.03126	1.32349	1.28847

## Sheet: Sheet1
						158.903	67
						30.2544
						6.67811
			0.895301		-0.104699	-10.4699
			1.3921		0.392096	39.2096
			1.52319		0.523191	52.3191
			1.29089		0.290886	29.0886
			1.27735		0.277352	27.7352
			0.686008		-0.313992	-31.3992
			0.732746		-0.267254	-26.7254
			0.74539		-0.25461	-25.461
			1.9748		0.974805	97.4805
			1.72423		0.724229	72.4229
					-1
			1.50465		0.504652	50.4652
			2.22765		1.22765	122.765
			1.16944		0.169441	16.9441
			1.634		0.633999	63.3999
			1.3372		0.337197	33.7197
			1.6918		0.6918	69.18
			0.844856		-0.155144	-15.5144
			1.75895		0.75895	75.895
			1.58652		0.586521	58.6521
			2.36505		1.36505	136.505
			2.58903		1.58903	158.903
			0.68711		-0.31289	-31.289
			1.62889		0.628894	62.8894
			1.05126		0.051255	5.1255
			0.909084		-0.090916	-9.0916
			1.66971		0.669709	66.9709
			1.53859		0.538588	53.8588
			0.542551		-0.457449	-45.7449
			1.35425		0.35425	35.425
			0.349594		-0.650406	-65.0406
			0.949314		-0.0506862	-5.06862
			1.15526		0.155259	15.5259
			1.18005		0.180045	18.0045
			1.61828		0.618281	61.8281
			0.674313		-0.325687	-32.5687
			0.616144		-0.383856	-38.3856
			1.3084		0.308397	30.8397
			1.12266		0.122662	12.2662
			2.07561		1.07561	107.561
			0.927656		-0.0723437	-7.23437
			0.953367		-0.0466332	-4.66332
			1.01887		0.018875	1.8875
			2.3572		1.3572	135.72
			0.377995		-0.622005	-62.2005
			0.115251		-0.884749	-88.4749
			1.41719		0.417195	41.7195
			0.733438		-0.266562	-26.6562
			0.98875		-0.0112502	-1.12502
			1.96714		0.967136	96.7136
			1.14195		0.141948	14.1948
			2.22006		1.22006	122.006
			0.91076		-0.0892404	-8.92404
			0.528529		-0.471471	-47.1471
			0.732573		-0.267427	-26.7427
			2.26051		1.26051	126.051
			0.952747		-0.0472535	-4.72535
			2.23748		1.23748	123.748
			0.86681		-0.13319	-13.319
			1.37629		0.376288	37.6288
			1.70857		0.708574	70.8574
			1.38397		0.383966	38.3966
			1.53005		0.530051	53.0051
			1.35931		0.359309	35.9309
			1.87391		0.873907	87.3907
			1.46895		0.468949	46.8949
			1.15543		0.155431	15.5431
			1.32349		0.323492	32.3492
